# Supplementary material for: Association of Low Handgrip Strength with Chemotherapy Toxicity in Digestive Cancer Patients: A Comprehensive Observational Cohort Study (FIGHTDIGOTOX)
Source: Nutrients. 2022 Oct 22;14(21):4448. doi: 10.3390/nu14214448 (PMC9654937; doi:10.3390/nu14214448)
Supplement: Supplementary file 1 [file nutrients-14-04448-s001.zip]

Archive with 1 entries (1 files):
- nutrients-1955653-supplementary.pdf
